# Supplementary material for: Salmonella Effector SpvC Targets SEC23B of Intestinal Epithelial Cells to Resist Gasdermin D-Mediated Protection Against Systemic Infection
Source: Microorganisms. 2026 May 19;14(5):1148. doi: 10.3390/microorganisms14051148 (PMC13209872; doi:10.3390/microorganisms14051148)
Supplement: Supplementary file 1 [file microorganisms-14-01148-s001.zip]

Archive with 1 entries (1 files):
- microorganisms-4315802-supplementary.pdf
